# Supplementary material for: Expression in Aneuploid Drosophila S2 Cells
Source: PLoS Biol. 2010 Feb 23;8(2):e1000320. doi: 10.1371/journal.pbio.1000320 (PMC2826376; doi:10.1371/journal.pbio.1000320)
Supplement: Table S1 — Copy number segments based on DNA-Seq. (0.04 MB XLS) [file pbio.1000320.s004.xls]

## Sheet: segments-bcp-filter-2
Table S1: Copy number segments based on DNA-Seq
SegmentsID	Chromosome	Start (bp)	End (bp)	Copy number
1	chr2L	1	447000	4
2	chr2L	447001	482000	6
3	chr2L	482001	522000	8
4	chr2L	522001	681000	3
5	chr2L	681001	1383000	5
6	chr2L	1383001	1410000	7
7	chr2L	1410001	1416000	10
8	chr2L	1416001	1452000	7
9	chr2L	1452001	1654000	5
10	chr2L	1654001	1763000	4
11	chr2L	1763001	1780000	2
12	chr2L	1780001	1795000	4
13	chr2L	1795001	1819000	2
14	chr2L	1819001	1940000	4
15	chr2L	1940001	1951000	6
16	chr2L	1951001	3041000	4
17	chr2L	3041001	3096000	5
18	chr2L	3096001	4097000	4
19	chr2L	4097001	4141000	6
20	chr2L	4141001	4428000	4
21	chr2L	4428001	4442000	7
22	chr2L	4442001	5902000	4
23	chr2L	5902001	5911000	7
24	chr2L	5911001	5945000	4
26	chr2L	5949001	6009000	5
27	chr2L	6009001	7058000	4
28	chr2L	7058001	7129000	5
29	chr2L	7129001	7492000	4
30	chr2L	7492001	7886000	3
31	chr2L	7886001	8537000	5
32	chr2L	8537001	8629000	7
33	chr2L	8629001	8948000	6
34	chr2L	8948001	8983000	8
35	chr2L	8983001	9215000	5
36	chr2L	9215001	9231000	2
37	chr2L	9231001	10203000	4
38	chr2L	10203001	10463000	4
39	chr2L	10463001	12420000	4
40	chr2L	12420001	12814000	5
41	chr2L	12814001	14245000	4
42	chr2L	14245001	14480000	5
43	chr2L	14480001	14573000	4
44	chr2L	14573001	17239000	5
45	chr2L	17239001	17340000	5
46	chr2L	17340001	17483000	6
47	chr2L	17483001	17987000	5
49	chr2L	17992001	18106000	5
50	chr2L	18106001	18665000	4
51	chr2L	18665001	18676000	12
53	chr2L	18678001	18752000	4
54	chr2L	18752001	19057000	3
55	chr2L	19057001	19556000	5
56	chr2L	19556001	19580000	7
57	chr2L	19580001	20149000	5
58	chr2L	20149001	20221000	3
59	chr2L	20221001	20441000	5
61	chr2L	20461001	20901000	5
63	chr2L	20903001	21041000	5
65	chr2L	21050001	21081000	5
66	chr2L	21081001	21089000	10
67	chr2L	21089001	21218000	5
68	chr2L	21218001	21393000	6
69	chr2L	21393001	21556000	3
70	chr2L	21556001	21586000	7
71	chr2L	21586001	21607000	5
72	chr2L	21607001	21804000	6
73	chr2L	21804001	22032000	6
74	chr2L	22032001	22113000	7
75	chr2L	22113001	22121000	4
76	chr2L	22121001	22216000	7
77	chr2L	22216001	22239000	4
78	chr2L	22239001	22276000	5
79	chr2L	22276001	22305000	6
80	chr2L	22305001	22371000	6
83	chr2L	22376001	22422000	3
85	chr2L	22426001	22440000	11
87	chr2L	22443001	22454000	9
89	chr2L	22465001	22478000	9
90	chr2L	22478001	22484000	3
93	chr2L	22521001	22530000	6
94	chr2L	22530001	22538000	6
95	chr2L	22538001	22563000	3
96	chr2L	22563001	22631000	7
98	chr2L	22636001	22669000	9
100	chr2L	22670001	22987000	6
1	chr2R	1	18000	2
2	chr2R	18001	80000	3
4	chr2R	81001	150000	4
5	chr2R	150001	544000	3
7	chr2R	546001	818000	3
8	chr2R	818001	825000	6
9	chr2R	825001	833000	7
13	chr2R	842001	849000	7
16	chr2R	855001	863000	8
17	chr2R	863001	947000	3
18	chr2R	947001	1188000	4
20	chr2R	1192001	1350000	3
21	chr2R	1350001	1356000	7
22	chr2R	1356001	2145000	4
23	chr2R	2145001	2230000	2
25	chr2R	2236001	2972000	4
26	chr2R	2972001	3296000	3
27	chr2R	3296001	4932000	4
29	chr2R	4934001	4975000	5
30	chr2R	4975001	6282000	4
31	chr2R	6282001	6403000	4
32	chr2R	6403001	6836000	4
34	chr2R	6840001	7460000	4
35	chr2R	7460001	7699000	5
36	chr2R	7699001	7721000	7
37	chr2R	7721001	9303000	4
38	chr2R	9303001	10355000	4
39	chr2R	10355001	10401000	6
40	chr2R	10401001	13212000	4
41	chr2R	13212001	17500000	4
42	chr2R	17500001	20442000	4
43	chr2R	20442001	21146000	4
1	chr3L	1	73000	7
2	chr3L	73001	536000	5
3	chr3L	536001	543000	8
4	chr3L	543001	575000	10
6	chr3L	578001	584000	7
7	chr3L	584001	605000	5
9	chr3L	606001	615000	25
10	chr3L	615001	622000	14
12	chr3L	626001	635000	28
14	chr3L	637001	648000	27
24	chr3L	662001	723000	4
25	chr3L	723001	759000	5
26	chr3L	759001	778000	9
27	chr3L	778001	886000	6
28	chr3L	886001	2980000	5
30	chr3L	2983001	3340000	4
31	chr3L	3340001	3374000	4
32	chr3L	3374001	3607000	5
33	chr3L	3607001	5327000	3
34	chr3L	5327001	5367000	5
35	chr3L	5367001	6984000	3
36	chr3L	6984001	8672000	3
37	chr3L	8672001	9117000	4
38	chr3L	9117001	10584000	3
39	chr3L	10584001	10638000	5
41	chr3L	10640001	10788000	5
42	chr3L	10788001	11313000	3
43	chr3L	11313001	15505000	4
44	chr3L	15505001	15540000	7
45	chr3L	15540001	16003000	4
46	chr3L	16003001	16015000	6
47	chr3L	16015001	16033000	12
48	chr3L	16033001	16052000	13
51	chr3L	16057001	16091000	7
52	chr3L	16091001	16584000	4
53	chr3L	16584001	17274000	4
54	chr3L	17274001	17869000	4
55	chr3L	17869001	18438000	4
56	chr3L	18438001	19071000	3
58	chr3L	19073001	19090000	5
59	chr3L	19090001	22319000	3
60	chr3L	22319001	22373000	4
61	chr3L	22373001	22764000	3
62	chr3L	22764001	23310000	3
63	chr3L	23310001	23336000	4
64	chr3L	23336001	23416000	3
65	chr3L	23416001	23704000	4
66	chr3L	23704001	23781000	5
67	chr3L	23781001	23849000	4
69	chr3L	23862001	23959000	4
70	chr3L	23959001	24121000	4
71	chr3L	24121001	24524000	3
72	chr3L	24524001	24536000	4
1	chr3R	1	1672000	4
3	chr3R	1676001	2263000	4
4	chr3R	2263001	4611000	4
5	chr3R	4611001	4641000	6
6	chr3R	4641001	4717000	5
7	chr3R	4717001	4911000	4
8	chr3R	4911001	4939000	1
9	chr3R	4939001	5088000	4
10	chr3R	5088001	5104000	7
12	chr3R	5110001	5219000	7
13	chr3R	5219001	5376000	4
14	chr3R	5376001	5955000	4
15	chr3R	5955001	7459000	4
16	chr3R	7459001	8755000	4
17	chr3R	8755001	8853000	6
18	chr3R	8853001	11227000	4
20	chr3R	11232001	12129000	5
21	chr3R	12129001	13473000	4
22	chr3R	13473001	15406000	4
23	chr3R	15406001	15425000	8
24	chr3R	15425001	16023000	5
25	chr3R	16023001	16863000	4
26	chr3R	16863001	17647000	4
27	chr3R	17647001	18076000	3
28	chr3R	18076001	18118000	4
29	chr3R	18118001	19135000	3
30	chr3R	19135001	19173000	8
31	chr3R	19173001	19206000	6
32	chr3R	19206001	19747000	3
33	chr3R	19747001	21643000	3
34	chr3R	21643001	21651000	4
35	chr3R	21651001	24572000	5
36	chr3R	24572001	24616000	9
37	chr3R	24616001	25505000	4
38	chr3R	25505001	25512000	8
39	chr3R	25512001	25564000	10
41	chr3R	25566001	25586000	10
44	chr3R	25590001	25599000	12
45	chr3R	25599001	25617000	13
48	chr3R	25620001	25642000	8
49	chr3R	25642001	25670000	10
50	chr3R	25670001	25723000	6
51	chr3R	25723001	26064000	5
52	chr3R	26064001	26541000	3
53	chr3R	26541001	26588000	7
54	chr3R	26588001	26608000	7
55	chr3R	26608001	26661000	6
56	chr3R	26661001	27896000	5
1	chrX	1	1320000	1
2	chrX	1320001	1332000	4
3	chrX	1332001	1371000	2
4	chrX	1371001	1380000	3
5	chrX	1380001	1403000	5
6	chrX	1403001	1503000	2
7	chrX	1503001	1575000	3
8	chrX	1575001	1971000	3
9	chrX	1971001	2484000	2
10	chrX	2484001	2615000	2
11	chrX	2615001	2633000	3
12	chrX	2633001	2651000	4
13	chrX	2651001	3231000	2
14	chrX	3231001	3262000	4
15	chrX	3262001	3769000	2
16	chrX	3769001	5350000	2
17	chrX	5350001	5367000	4
18	chrX	5367001	5602000	2
19	chrX	5602001	5646000	3
20	chrX	5646001	5776000	2
21	chrX	5776001	6122000	2
22	chrX	6122001	6157000	3
23	chrX	6157001	7531000	2
24	chrX	7531001	7564000	3
25	chrX	7564001	7930000	2
26	chrX	7930001	8738000	2
27	chrX	8738001	8781000	3
28	chrX	8781001	8791000	6
29	chrX	8791001	8807000	4
30	chrX	8807001	8831000	3
31	chrX	8831001	11088000	2
33	chrX	11093001	11443000	2
34	chrX	11443001	11478000	4
35	chrX	11478001	12567000	2
37	chrX	12570001	12579000	12
39	chrX	12581001	12611000	5
40	chrX	12611001	12628000	10
41	chrX	12628001	12635000	16
42	chrX	12635001	12648000	8
43	chrX	12648001	13247000	3
44	chrX	13247001	13790000	3
45	chrX	13790001	15648000	2
46	chrX	15648001	16166000	2
47	chrX	16166001	16201000	4
48	chrX	16201001	16342000	3
49	chrX	16342001	16511000	2
50	chrX	16511001	16573000	3
51	chrX	16573001	16825000	2
52	chrX	16825001	17714000	2
53	chrX	17714001	19040000	2
54	chrX	19040001	19049000	4
56	chrX	19050001	19707000	2
57	chrX	19707001	19727000	5
59	chrX	19731001	19746000	5
60	chrX	19746001	19767000	3
61	chrX	19767001	19793000	5
62	chrX	19793001	19801000	3
63	chrX	19801001	20896000	2
64	chrX	20896001	20960000	4
65	chrX	20960001	21682000	2
67	chrX	21683001	21832000	2
69	chrX	21835001	22422000	2
1	chr4	1	97000	6
3	chr4	103001	116000	6
4	chr4	116001	221000	6
5	chr4	221001	535000	3
6	chr4	535001	584000	6
7	chr4	584001	612000	7
9	chr4	617001	633000	6
11	chr4	634001	692000	7
14	chr4	704001	721000	7
15	chr4	721001	878000	5
16	chr4	878001	931000	5
17	chr4	931001	943000	9
19	chr4	944001	952000	8
21	chr4	956001	976000	8
23	chr4	977001	989000	8
25	chr4	992001	1041000	8
27	chr4	1043001	1245000	4
28	chr4	1245001	1300000	3
